# Supplementary material for: Enterococcus faecalis induces H₂O₂-mediated epithelial cell death and enhances Candida albicans virulence in oropharyngeal candidiasis
Source: mSphere. 2025 Dec 31;11(1):e00822-25. doi: 10.1128/msphere.00822-25 (PMC12838318; doi:10.1128/msphere.00822-25)
Supplement: Supplemental data — DEG list. [file msphere.00822-25-s0008.xlsx]

## Sheet: Upregulated
#	Gene name		p adj.	Fold Change log2	Average (Ca+Ab)
1	1500012K07Rik		2.68e-08	2.20901	2.70509
2	2310030G06Rik		5.21e-08	1.09248	67.2918
3	A730020M07Rik		0.0108029	1.1372	36.0062
4	Abca4		1.93e-05	1.55949	19.5118
5	Abcb1b		2.09e-08	1.04536	417.81
6	Acot1		0.028265	1.03676	334.183
7	Adamts9		0.0165125	1.16804	120.774
8	Ampd3		0.00227586	1.22586	505.632
9	Ankrd2		0.0205709	1.16097	1175.57
10	Apod		3.02e-09	1.15201	2727.14
11	Cdo1		4.14e-05	1.18952	106.691
12	Cfh		2.33e-10	1.09835	2846.92
13	Clec4d		5.92e-06	1.56075	15.7107
14	Csmd1		0.00183127	1.13653	22.3478
15	Ctsl		2.72e-05	1.13671	4589.79
16	Cxcl17		5.1e-07	1.94555	6.29803
17	Derl3		0.000104218	1.71154	4.51655
18	Dnah6		0.0132692	1.02001	14.1431
19	Doc2b		6.8e-07	1.58872	114.306
20	Ehd3		6.03e-06	1.27976	176.985
21	Fam240b		0.0151223	1.12881	1.56174
22	Fcgr4		0.00495819	1.30384	5.25879
23	Fhad1		2.39e-06	1.35188	31.3925
24	G530011O06Rik		0.0037672	1.24418	18.8229
25	Gadd45a		0.00693732	1.05706	552.252
26	Gm10309		0.00117522	1.47526	14.1241
27	Gm10603		0.0101782	1.05166	53.9252
28	Gm10851		1.84e-06	1.97524	4.38247
29	Gm13091		8.78e-07	1.36718	45.2187
30	Gm15441		0.00892728	1.28048	10.3777
31	Gm16793		0.00394343	1.25069	10.423
32	Gm27252		2.26e-05	1.03795	91.2578
33	Gm32939		1.62e-09	2.20395	20.1811
34	Gm34350		0.00629272	1.30882	3.82422
35	Gm42809		0.000634737	1.53854	13.5927
36	Gm43607		6.59e-08	1.961	19.4342
37	Gm43608		0.00101951	1.42444	36.5979
38	Gm43797		4.91e-06	1.93656	3.30172
39	Gm48395		0.023554	1.15487	5.43702
40	Gnmt		0.000192239	1.32756	92.3052
41	Gpx3		0.00318678	1.1878	1848.97
42	H6pd		8.65e-11	1.67132	873.312
43	Hsd11b1		0.00746521	1.241	558.246
44	Hspa5		1.04e-08	1.14062	4066.77
45	Hspd1-ps4		0.0281627	1.13542	6.03101
46	Hyou1		3.53e-08	1.11967	743.216
47	Inhbb		0.0323349	1.05923	54.1938
48	Itih3		0.0023502	1.0148	33.1048
49	Itih4		5.88e-05	1.59397	50.3416
50	Kcnn3		1.99e-10	1.64793	81.0743
51	Kif28		0.000700025	1.10036	68.7809
52	Mchr1		0.000799131	1.24617	81.4786
53	Mmd		1.55e-20	1.66806	111.916
54	Ms4a8a		3.78e-06	1.6079	19.7604
55	Musk		8.35e-05	1.068	330.943
56	Myf6		5.66e-07	1.36822	807.669
57	Pfkfb3		1e-07	1.51423	645.259
58	Ppp1r27		8.06e-10	2.09162	13.926
59	Prrt3		0.00189689	1.33484	10.0066
60	Pvr		1.15e-08	1.14233	183.603
61	Rcan1		0.00189689	1.28957	1311.16
62	Rgs1		0.0325651	1.09785	6.03678
63	Rgs16		0.0132804	1.20612	21.3117
64	Rnf125		7.28e-06	1.1766	68.4654
65	Runx1		3.59e-09	1.48417	178.914
66	Scn5a		5.98e-07	2.09425	20.1808
67	Sdf2l1		7.38e-06	1.28303	81.4645
68	Sectm1b		0.0390886	1.087	11.9741
69	Serpina3k		1.42e-08	2.20234	5.0486
70	Serpina3n		0.00230644	1.37283	8677.86
71	Slc22a12		0.017047	1.16081	7.96388
72	Slc38a4		1.9e-06	1.09658	182.832
73	Slc39a14		0.00229173	1.37396	1265.82
74	St3gal5		2.26e-05	1.72645	289.815
75	Sv2b		0.000390884	1.58217	16.7603
76	Tekt1		0.0379256	1.07422	7.85287
77	Tgif1		1.07e-06	1.00325	277.35
78	Togaram2		0.0138101	1.1501	303.741
79	Usp29		0.0285578	1.10883	6.64609
80	Wfikkn2		8.22e-06	1.50507	61.6017
81	Zfp52		7.05e-07	1.14277	185.31
82
83
84
85
86
87
88
89
90
91
92
93
94
95
96
97
98
99
100
101
102
103
104
105
106
107
108
109
110
111
112
113
114
115
116
117
118
119
120
121
122
123
124
125
126
127
128
129
130
131
132
133
134
135
136
137
138
139
140
141
142
143
144
145
146
147
148
149
150
151
152
153
154
155
156
157
158
159
160
161
162
163
164
165
166
167
168
169
170
171
172
173
174
175
176
177
178
179
180
181
182
183
184
185
186
187
188
189
190
191
192
193
194
195
196
197
198
199
200
201
202
203
204
205
206
207
208
209
210
211
212
213
214
215
216
217
218
219
220
221
222
223
224
225
226
227
228
229
230
231
232
233
234
235
236
237
238
239
240
241
242
243
244
245
246
247
248
249
250
251
252
253
254
255
256
257
258
259
260
261
262
263
264
265
266
267
268
269
270
271
272
273
274
275
276
277
278
279
280
281
282
283
284
285
286
287
288
289
290
291
292
293
294
295
296
297
298
299
300
301
302
303
304
305
306
307
308
309
310
311
312
313
314
315
316
317
318
319
320
321
322
323
324
325
326
327
328
329
330
331
332
333
334
335
336
337
338
339
340
341
342
343
344
345
346
347
348
349
350
351
352
353
354
355
356
357
358
359
360
361
362
363
364
365
366
367
368
369
370
371
372
373
374
375
376
377
378
379
380
381
382
383
384
385
386
387
388
389
390
391
392
393
394
395
396
397
398
399
400
401
402
403
404
405
406
407
408
409
410
411
412
413
414
415
416
417
418
419
420
421
422
423
424
425
426
427
428
429
430
431
432
433
434
435
436
437
438
439
440
441
442
443
444
445
446
447
448
449
450
451
452
453
454
455
456
457
458
459
460
461
462
463
464
465
466
467
468
469
470
471
472
473
474
475
476
477
478
479
480
481
482
483
484
485
486
487
488

## Sheet: Downregulated
#	Gene name		p adj.	Fold Change log2	Average (Ca+Ab)
1	2310015D24Rik		0.000602084	-1.14901	56.3174
2	2310016D03Rik		2.72e-05	-1.59325	52.5485
3	2310020H05Rik		5.59e-08	-1.20865	212.39
4	2310065F04Rik		3.65e-08	-1.3104	546.425
5	2310069B03Rik		0.01288	-1.09955	87.549
6	4933424L21Rik		0.0131202	-1.13346	26.6758
7	9530020I12Rik		0.0186807	-1.18906	38.6538
8	A530099J19Rik		0.00713444	-1.23211	25.4809
9	Actc1		3.66e-22	-2.72409	861.743
10	Agbl1		2.32e-12	-2.42363	101.852
11	Akap6		2.7e-06	-1.41321	979.253
12	Aqp7		0.000737964	-1.06738	111.33
13	Arhgef39		0.0362978	-1.03555	35.7853
14	Asb10		2.82e-06	-1.27759	844.586
15	Atp1b4		1.13e-05	-1.49981	89.1316
16	Casq1		9.84e-41	-1.57829	1556.62
17	Casq2		3.39e-18	-1.51973	918.396
18	Cd207		5.84e-05	-1.75629	23.4082
19	Cd209d		0.000728245	-1.14602	56.2106
20	Cd209f		0.0151223	-1.21369	17.2216
21	Cd74		5.22e-08	-1.23597	751.941
22	Chad		0.0211544	-1.16988	19.9804
23	Clec3b		1.97e-15	-1.17743	349.477
24	Cmbl		3.8e-10	-1.02956	590.371
25	Cmpk2		0.0102545	-1.1754	45.6438
26	Col14a1		1.96e-08	-1.55739	418.597
27	Crip1		0.000497851	-1.01271	936.815
28	Crip3		0.00226202	-1.24324	62.8785
29	Dhrs7c		3.74e-13	-1.38037	1060.05
30	Dok5		0.00540822	-1.22077	27.2413
31	Dpt		8.01e-22	-1.10624	1977.68
32	Dupd1		2.43e-09	-2.34246	43.1686
33	Dusp10		0.00590318	-1.01589	157.656
34	Esrrg		0.0191182	-1.13282	614.517
35	Fam19a3		0.00108712	-1.29961	39.0727
36	Fhl3		4.36e-11	-1.16349	1864.46
37	Fhod3		1.15e-13	-1.874	541.491
38	Fn3k		0.000384359	-1.15652	105
39	Foxo6os		9.41e-15	-2.0586	132.399
40	Fsd2		4.37e-05	-1.22226	1227.29
41	Gabrg2		0.0388186	-1.07855	38.8233
42	Gbp10		0.00237439	-1.4218	149.913
43	Gm13490		0.0279193	-1.11336	27.1046
44	Gm15457		0.00332338	-1.04413	135.464
45	Gm15543		4.41e-06	-1.56715	62.1985
46	Gm15833		0.0355396	-1.1023	19.5966
47	Gm29216		0.00970932	-1.11729	34.522
48	Gm33195		0.0341939	-1.1076	19.554
49	Gm37829		0.000127263	-1.16473	308.958
50	Gm38119		0.0456838	-1.0209	22.3663
51	Gm40841		0.0267571	-1.13551	20.8567
52	Gm48882		0.042357	-1.02735	22.6229
53	Gm7180		0.0175177	-1.1056	26.0376
54	Grb14		2.07e-21	-2.04097	1136.19
55	H2-Aa		3.58e-12	-1.12033	379.355
56	H2-Ab1		8.97e-13	-1.15794	312.822
57	Hs3st6		0.000137721	-1.56466	31.2749
58	Hspb3		3.21e-08	-1.59275	98.6557
59	Igsf1		0.000192239	-1.36061	63.5074
60	Itgax		0.0418619	-1.04254	20.3062
61	Itgb6		0.000760104	-1.08052	234.488
62	Itgb7		0.024691	-1.03125	26.4575
63	Kcna7		4.22e-08	-1.23289	384.222
64	Kcnc1		0.0192172	-1.0197	922.203
65	Kcng4		1.55e-20	-2.68585	126.955
66	Klhl33		1.34e-09	-1.36669	3198.04
67	Krt90		0.000922955	-1.30853	38.4861
68	Lmod3		9.78e-13	-1.71934	479.344
69	Lrrc38		0.034505	-1.02029	25.4283
70	Lrrc39		4.58e-09	-1.11613	777.689
71	Lrrc52		1.42e-05	-1.8079	99.6331
72	Lsmem1		1.13e-05	-1.41428	79.0571
73	Lynx1		1.06e-07	-1.15914	2357.3
74	Magix		1.95e-05	-1.25599	226.641
75	Map3k7cl		1.88e-10	-1.90028	92.1729
76	Mcpt4		4.26e-17	-1.6499	279.835
77	Metrn		0.0120384	-1.24407	11.3409
78	Mettl21e		4.95e-14	-2.4887	1040.19
79	Mfap4		2.97e-05	-1.52044	667.29
80	Mlf1		1.01e-10	-1.25444	1767.12
81	Mtfp1		3.16e-44	-1.57716	732.66
82	Mylk4		3.35e-12	-1.91741	1355.37
83	Myoz3		7.93e-09	-1.2509	473.828
84	Nrep		2.28e-11	-1.73665	432.295
85	Pacrg		0.0255225	-1.01331	29.9821
86	Pde4a		0.000270036	-1.10699	210.755
87	Pdp1		2.79e-11	-1.0467	1324.85
88	Pfn4		0.0151223	-1.1152	31.6959
89	Plcd4		0.00140955	-1.09503	112.079
90	Postn		1.83e-06	-1.14331	844.095
91	Prr33		2.04e-06	-1.14969	1057.07
92	Rab3a		2.48e-08	-1.11195	180.088
93	Ramp1		3.74e-33	-1.53107	530.068
94	Reep1		1.38e-15	-1.36337	371.076
95	Rxrg		0.000190031	-1.4143	269.583
96	Scg3		7.45e-07	-1.88771	65.6461
97	Scn1b		2.51e-11	-1.01216	2462.24
98	Sema6c		1.47e-12	-1.081	338.18
99	Serpinf1		4.16e-05	-1.00695	1065.87
100	Sfrp2		0.00966608	-1.25115	21.46
101	Sh3bgr		4.06e-13	-1.07132	1280.74
102	Slc30a2		4.02e-05	-1.19893	73.5437
103	Slc38a3		3.12e-06	-1.30728	821.994
104	Slc41a3		0.00108712	-1.38659	355.372
105	Smco1		7.86e-09	-1.09968	445.932
106	Snai3		6.2e-05	-1.22784	247.138
107	Spsb4		0.0427103	-1.0198	24.001
108	Ssc5d		7.87e-08	-1.79323	92.6866
109	Tceal5		0.000645559	-1.44434	31.1281
110	Tceal7		2.46e-05	-1.26866	123.127
111	Tigd4		0.00152456	-1.18217	295.19
112	Tmem233		0.0196789	-1.10484	29.5306
113	Tmem25		1.59e-05	-1.16952	131.004
114	Tmem28		0.0225765	-1.13159	18.2713
115	Tppp3		2.52e-07	-1.2995	2788.73
116	Wfdc1		8.76e-05	-1.16799	175.757
117	Zfp385c		7.63e-06	-1.1827	94.9307
